# Supplementary material for: Remarkably Low KIR and HLA Diversity in Amerindians Reveals Signatures of Strong Purifying Selection Shaping the Centromeric KIR Region
Source: Mol Biol Evol. 2021 Oct 11;39(1):msab298. doi: 10.1093/molbev/msab298 (PMC8763117; doi:10.1093/molbev/msab298)
Supplement: msab298_Supplementary_Data [file msab298_supplementary_data.zip]

Archive with 2 entries (2 files):
- 2021_Vargas_Supplementary_rev.pdf
- 2021_Vargas_Supplementalmaterial_rev.xlsx
