# Supplementary material for: Remarkably Low KIR and HLA Diversity in Amerindians Reveals Signatures of Strong Purifying Selection Shaping the Centromeric KIR Region
Source: Mol Biol Evol. 2021 Oct 11;39(1):msab298. doi: 10.1093/molbev/msab298 (PMC8763117; doi:10.1093/molbev/msab298)
Supplement: msab298_Supplementary_Data [file msab298_supplementary_data.zip › 2021_Vargas_Supplementalmaterial_rev.xlsx]

## Sheet: S1.FrequencyKIRAlleles
Supplementary Table 1. Detailed frequencies of all 199 KIR variants in the study populations. The study populations include Brazilians of European ancestry (CTBA); Brazilians of Japanese ancestry (BrJAP); Aché (ACHE); Guarani Kaiowá (GKW); Guarani Ñandeva (GND); Guarani Mbya (GRC); Kaingang from Ivaí (KIV); and Kaingang from Rio das Cobras (KRC).
	N=	109	75	150	81	84	93	64	51
	2N=	218	150	300	162	168	186	128	102
locus	allele	CTBA	BrJAP	GKW	GND	GRC	KIV	KRC	ACHE
KIR3DL3	KIR3DL3*00101	0.134		0.007	0.062	0.006
KIR3DL3	KIR3DL3*00102	0.032	0.014
KIR3DL3	KIR3DL3*00103	0.005
KIR3DL3	KIR3DL3*00104	0.005
KIR3DL3	KIR3DL3*00201	0.005		0.003		0.006			0.039
KIR3DL3	KIR3DL3*00202	0.009	0.007
KIR3DL3	KIR3DL3*00203	0.009
KIR3DL3	KIR3DL3*00204	0.005
KIR3DL3	KIR3DL3*00205	0.019
KIR3DL3	KIR3DL3*00206	0.032							0.01
KIR3DL3	KIR3DL3*00207	0.005		0.003
KIR3DL3	KIR3DL3*00210	0.005
KIR3DL3	KIR3DL3*00301	0.102	0.014		0.006			0.008
KIR3DL3	KIR3DL3*00302	0.056		0.003
KIR3DL3	KIR3DL3*00402	0.032	0.028	0.107	0.144	0.387	0.277	0.349
KIR3DL3	KIR3DL3*005	0.009		0.007
KIR3DL3	KIR3DL3*00601	0.032	0.028
KIR3DL3	KIR3DL3*007	0.005
KIR3DL3	KIR3DL3*00801	0.005	0.028		0.031
KIR3DL3	KIR3DL3*00802	0.037	0.104	0.157	0.194	0.137	0.016	0.008	0.343
KIR3DL3	KIR3DL3*00901	0.125	0.146	0.24	0.125	0.101	0.076	0.159	0.451
KIR3DL3	KIR3DL3*00902	0.014	0.125	0.25	0.225	0.161	0.266	0.302	0.137
KIR3DL3	KIR3DL3*00903		0.007
KIR3DL3	KIR3DL3*01001	0.023	0.188	0.067	0.038	0.167	0.245	0.143
KIR3DL3	KIR3DL3*01002	0.005	0.174	0.12	0.094	0.036	0.082	0.024
KIR3DL3	KIR3DL3*01003		0.007
KIR3DL3	KIR3DL3*01101	0.005
KIR3DL3	KIR3DL3*01102	0.005					0.005
KIR3DL3	KIR3DL3*01301	0.019		0.003
KIR3DL3	KIR3DL3*01302	0.023
KIR3DL3	KIR3DL3*01306	0.005					0.011
KIR3DL3	KIR3DL3*01401	0.009
KIR3DL3	KIR3DL3*01402	0.032					0.005		0.01
KIR3DL3	KIR3DL3*01403	0.019					0.005
KIR3DL3	KIR3DL3*01405	0.014
KIR3DL3	KIR3DL3*01406						0.011
KIR3DL3	KIR3DL3*01501	0.019	0.007		0.012
KIR3DL3	KIR3DL3*01601	0.014
KIR3DL3	KIR3DL3*017	0.019	0.007		0.006
KIR3DL3	KIR3DL3*019	0.005
KIR3DL3	KIR3DL3*020	0.005			0.006
KIR3DL3	KIR3DL3*02101	0.005
KIR3DL3	KIR3DL3*02501	0.009
KIR3DL3	KIR3DL3*02502	0.005
KIR3DL3	KIR3DL3*02601				0.006
KIR3DL3	KIR3DL3*02602		0.007
KIR3DL3	KIR3DL3*028		0.056
KIR3DL3	KIR3DL3*030	0.028
KIR3DL3	KIR3DL3*032	0.005
KIR3DL3	KIR3DL3*036	0.014
KIR3DL3	KIR3DL3*041	0.023
KIR3DL3	KIR3DL3*042	0.005
KIR3DL3	KIR3DL3*044	0.005
KIR3DL3	KIR3DL3*048		0.014	0.033	0.05			0.008
KIR3DL3	KIR3DL3*04802		0.028
KIR2DS2	KIR2DS2*abs	0.693	0.889	0.887	0.844	0.607	0.694	0.656	0.99
KIR2DS2	KIR2DS2*00101	0.289	0.111	0.11	0.156	0.393	0.306	0.344	0.01
KIR2DS2	KIR2DS2*002	0.018
KIR2DL23	KIR2DL23*abs	0.009	0.007				0.005
KIR2DL23	KIR2DL2*00101	0.147	0.014	0.003	0.006				0.01
KIR2DL23	KIR2DL2*00301	0.142	0.062	0.103	0.144	0.387	0.274	0.344
KIR2DL23	KIR2DL2*00602						0.016
KIR2DL23	KIR2DL2*009						0.005	0.008
KIR2DL23	KIR2DL2*new	0.009	0.035	0.003	0.006	0.006	0.016
KIR2DL23	KIR2DL3*00101	0.399	0.75	0.703	0.656	0.583	0.656	0.625	0.99
KIR2DL23	KIR2DL3*00102	0.005
KIR2DL23	KIR2DL3*00109		0.007
KIR2DL23	KIR2DL3*00110	0.014
KIR2DL23	KIR2DL3*00201	0.211	0.083	0.01	0.069	0.006		0.016
KIR2DL23	KIR2DL3*00501	0.018
KIR2DL23	KIR2DL3*006	0.005
KIR2DL23	KIR2DL3*009	0.005		0.173	0.119		0.016	0.008
KIR2DL23	KIR2DL3*013	0.005
KIR2DL23	KIR2DL3*015	0.005
KIR2DL23	KIR2DL3*019		0.007
KIR2DL23	KIR2DL3*022		0.007
KIR2DL23	KIR2DL3*023		0.028
KIR2DL23	KIR2DL3*027			0.003
KIR2DL23	KIR2DL3*new	0.028				0.006
KIR2DL5B	KIR2DL5B*abs	0.89	0.958	0.997	0.994	1	0.984	1	0.99
KIR2DL5B	KIR2DL5B*00201	0.096	0.021	0.003	0.006				0.01
KIR2DL5B	KIR2DL5B*00202	0.005
KIR2DL5B	KIR2DL5B*00601						0.011
KIR2DL5B	KIR2DL5B*00801		0.007
KIR2DL5B	KIR2DL5B*010	0.005					0.005
KIR2DL5B	KIR2DL5B*017	0.005
KIR2DS35c	KIR2DS35c*abs	0.885	0.973	0.993	0.994	1	0.989	1	0.99
KIR2DS35c	KIR2DS3c*00103	0.11	0.02	0.003	0.006				0.01
KIR2DS35c	KIR2DS3c*00201	0.005	0.007
KIR2DS35c	KIR2DS5c*00201						0.005
KIR2DS35c	KIR2DS5c*004						0.005
KIR2DL1	KIR2DL1*abs	0.206	0.09	0.103	0.15	0.399	0.301	0.352
KIR2DL1	KIR2DL1*001	0.046	0.035	0.003
KIR2DL1	KIR2DL1*00201	0.202	0.062	0.01	0.075	0.006		0.008
KIR2DL1	KIR2DL1*00301						0.005
KIR2DL1	KIR2DL1*00302	0.399	0.722	0.867	0.756	0.595	0.672	0.633	0.931
KIR2DL1	KIR2DL1*00303	0.005					0.005
KIR2DL1	KIR2DL1*00401	0.106	0.007	0.003	0.006		0.016		0.01
KIR2DL1	KIR2DL1*00601	0.005
KIR2DL1	KIR2DL1*007	0.018			0.006
KIR2DL1	KIR2DL1*010		0.007
KIR2DL1	KIR2DL1*01202	0.005		0.003					0.029
KIR2DL1	KIR2DL1*026								0.01
KIR2DL1	KIR2DL1*032N				0.006
KIR2DL1	KIR2DL1*034	0.005	0.014	0.003					0.02
KIR2DL1	KIR2DL1*new	0.005	0.056	0.007				0.008
KIR2DL4	KIR2DL4*abs	0.023	0.035	0.003	0.006		0.011	0.008
KIR2DL4	KIR2DL4*00102	0.206	0.361	0.437	0.4	0.339	0.452	0.375	0.588
KIR2DL4	KIR2DL4*00103	0.083	0.097	0.01	0.012	0.077	0.022	0.016	0.01
KIR2DL4	KIR2DL4*00501	0.248	0.208	0.483	0.388	0.571	0.409	0.492	0.392
KIR2DL4	KIR2DL4*00602	0.023	0.062		0.006
KIR2DL4	KIR2DL4*00603	0.005	0.056
KIR2DL4	KIR2DL4*00801	0.165	0.076	0.047	0.112		0.005	0.008
KIR2DL4	KIR2DL4*00802	0.165			0.006
KIR2DL4	KIR2DL4*010	0.009
KIR2DL4	KIR2DL4*011	0.064	0.104	0.01	0.069	0.012	0.102	0.102	0.01
KIR2DL4	KIR2DL4*01201	0.009
KIR2DL4	KIR2DL4*021			0.003
KIR2DL4	KIR2DL4*022			0.007
KIR3DL1S1	KIR3DL1S1*abs	0.023	0.049	0.003	0.006		0.016	0.016
KIR3DL1S1	KIR3DL1*00101	0.151	0.069	0.053	0.106		0.005	0.008	0.01
KIR3DL1S1	KIR3DL1*002	0.119			0.006
KIR3DL1S1	KIR3DL1*00401	0.133			0.006
KIR3DL1S1	KIR3DL1*00402	0.028
KIR3DL1S1	KIR3DL1*00501	0.069	0.139	0.01	0.075	0.012	0.124	0.109	0.01
KIR3DL1S1	KIR3DL1*006	0.005
KIR3DL1S1	KIR3DL1*00701	0.028	0.139		0.006
KIR3DL1S1	KIR3DL1*008	0.023		0.003	0.006
KIR3DL1S1	KIR3DL1*009	0.005
KIR3DL1S1	KIR3DL1*01501	0.005		0.007		0.119	0.011
KIR3DL1S1	KIR3DL1*01502	0.101	0.41	0.12	0.069	0.167	0.43	0.344	0.255
KIR3DL1S1	KIR3DL1*016		0.007
KIR3DL1S1	KIR3DL1*01701	0.005				0.006
KIR3DL1S1	KIR3DL1*019	0.005
KIR3DL1S1	KIR3DL1*02001	0.023	0.035				0.011
KIR3DL1S1	KIR3DL1*022	0.005
KIR3DL1S1	KIR3DL1*024N			0.007
KIR3DL1S1	KIR3DL1*02901	0.005	0.007	0.313	0.331	0.167	0.022	0.039	0.333
KIR3DL1S1	KIR3DL1*033	0.009
KIR3DL1S1	KIR3DL1*038		0.014
KIR3DL1S1	KIR3DL1*052	0.005
KIR3DL1S1	KIR3DS1*01301	0.243	0.132	0.483	0.388	0.53	0.382	0.484	0.392
KIR3DL1S1	KIR3DS1*014	0.005
KIR2DL5A	KIR2DL5A*abs	0.739	0.847	0.513	0.606	0.488	0.613	0.508	0.618
KIR2DL5A	KIR2DL5A*00101	0.174	0.111	0.343	0.294	0.292	0.323	0.43	0.363
KIR2DL5A	KIR2DL5A*00103	0.005	0.007	0.093	0.088	0.083	0.032	0.055
KIR2DL5A	KIR2DL5A*00501	0.069	0.035	0.01		0.089	0.005
KIR2DL5A	KIR2DL5A*01201			0.013	0.006	0.042	0.022	0.008
KIR2DL5A	KIR2DL5A*new			0.017
KIR2DL5A	KIR2DL5B*00201	0.009
KIR2DL5A	KIR2DL5B*new	0.005
KIR2DS35t	KIR2DS35t*abs	0.739	0.84	0.513	0.606	0.482	0.608	0.508	0.608
KIR2DS35t	KIR2DS3t*00103	0.018
KIR2DS35t	KIR2DS3t*00201	0.037	0.028	0.01		0.095
KIR2DS35t	KIR2DS3t*003N	0.014
KIR2DS35t	KIR2DS5t*00201	0.183	0.132	0.477	0.388	0.405	0.392	0.492	0.392
KIR2DS35t	KIR2DS5t*new	0.009				0.018
KIR2DS1	KIR2DS1*abs	0.743	0.833	0.513	0.606	0.482	0.608	0.508	0.618
KIR2DS1	KIR2DS1*001		0.007	0.007	0.006
KIR2DS1	KIR2DS1*00201	0.248	0.16	0.23	0.25	0.518	0.323	0.352	0.098
KIR2DS1	KIR2DS1*00501	0.009		0.227	0.125		0.065	0.141	0.235
KIR2DS1	KIR2DS1*00502			0.02	0.012		0.005		0.049
KIR2DS4	KIR2DS4*abs	0.266	0.183	0.487	0.394	0.524	0.398	0.5	0.392
KIR2DS4	KIR2DS4*00101	0.335	0.479	0.477	0.481	0.464	0.457	0.383	0.598
KIR2DS4	KIR2DS4*00102		0.007
KIR2DS4	KIR2DS4*00104			0.003
KIR2DS4	KIR2DS4*00105		0.007
KIR2DS4	KIR2DS4*00301	0.151	0.035	0.02	0.05		0.022	0.008
KIR2DS4	KIR2DS4*00401	0.037	0.155		0.006
KIR2DS4	KIR2DS4*00601	0.138
KIR2DS4	KIR2DS4*007		0.021
KIR2DS4	KIR2DS4*009	0.005
KIR2DS4	KIR2DS4*010	0.069	0.099	0.007	0.044	0.012	0.124	0.102	0.01
KIR2DS4	KIR2DS4*016			0.003	0.025
KIR3DL2	KIR3DL2*abs	0.023	0.028			0.006	0.005
KIR3DL2	KIR3DL2*00101	0.156	0.042	0.043	0.112		0.005	0.008
KIR3DL2	KIR3DL2*00103	0.041	0.049	0.01	0.006	0.119	0.027		0.108
KIR3DL2	KIR3DL2*00201	0.206	0.431	0.503	0.425	0.268	0.43	0.391	0.559
KIR3DL2	KIR3DL2*00202	0.005	0.007
KIR3DL2	KIR3DL2*00301	0.078			0.006
KIR3DL2	KIR3DL2*00302	0.005
KIR3DL2	KIR3DL2*00501	0.069
KIR3DL2	KIR3DL2*00601	0.009	0.007
KIR3DL2	KIR3DL2*00602	0.005		0.003
KIR3DL2	KIR3DL2*00701	0.197	0.069	0.307	0.306	0.369	0.376	0.484	0.304
KIR3DL2	KIR3DL2*00708	0.005
KIR3DL2	KIR3DL2*00709							0.008
KIR3DL2	KIR3DL2*008	0.037	0.111		0.006
KIR3DL2	KIR3DL2*00901	0.009
KIR3DL2	KIR3DL2*00902	0.028	0.076				0.011
KIR3DL2	KIR3DL2*01001	0.032	0.083	0.053	0.1	0.143	0.129	0.109
KIR3DL2	KIR3DL2*01004	0.009	0.021
KIR3DL2	KIR3DL2*01101	0.005
KIR3DL2	KIR3DL2*01301	0.005				0.03
KIR3DL2	KIR3DL2*015		0.014	0.067	0.025				0.029
KIR3DL2	KIR3DL2*018	0.023		0.003			0.005
KIR3DL2	KIR3DL2*01901		0.007
KIR3DL2	KIR3DL2*01902	0.009		0.003	0.006
KIR3DL2	KIR3DL2*021	0.005	0.014
KIR3DL2	KIR3DL2*023	0.005
KIR3DL2	KIR3DL2*025	0.005
KIR3DL2	KIR3DL2*033	0.005
KIR3DL2	KIR3DL2*038		0.007
KIR3DL2	KIR3DL2*040	0.005		0.003	0.006	0.042
KIR3DL2	KIR3DL2*057	0.005
KIR3DL2	KIR3DL2*06002	0.005
KIR3DL2	KIR3DL2*06201	0.005
KIR3DL2	KIR3DL2*06202	0.005
KIR3DL2	KIR3DL2*103					0.024	0.011
KIR3DL2	KIR3DL2*10701	0.005	0.021	0.003
KIR3DL2	KIR3DL2*new		0.014

## Sheet: S2.AmerindianAlleles
Supplementary Table 2. Alleles commonly found in the Amerindians, but absent or rare in the urban populations of European and Japanese ancestry. The study populations include Brazilians of European ancestry (CTBA); Brazilians of Japanese ancestry (BrJAP); Aché (ACHE); Guarani Kaiowá (GKW); Guarani Ñandeva (GND); Guarani Mbya (GRC); Kaingang from Ivaí (KIV); and Kaingang from Rio das Cobras (KRC).
	N=	109	75	150	81	84	93	64	51
	2N=	218	150	300	162	168	186	128	102
locus	allele	CTBA	BrJAP	GKW	GND	GRC	KIV	KRC	ACHE	Most likely origin
KIR3DL3	KIR3DL3*00201	0.005		0.003		0.006			0.039	African/European
KIR3DL3	KIR3DL3*01306	0.005					0.011			White
KIR3DL3	KIR3DL3*01406						0.011			African
KIR3DL3	KIR3DL3*02601				0.006					White
KIR3DL3	KIR3DL3*048		0.014	0.033	0.05			0.008		Asian
KIR2DL23	KIR2DL2*00602						0.016			African
KIR2DL23	KIR2DL2*009						0.005	0.008		Asian
KIR2DL23	KIR2DL3*009	0.005		0.173	0.119		0.016	0.008		Amerindian
KIR2DL23	KIR2DL3*027			0.003						Asian
KIR2DL5B	KIR2DL5B*00601						0.011			African
KIR2DS35c	KIR2DS5c*00201						0.005			White/African
KIR2DS35c	KIR2DS5c*004						0.005			African
KIR2DL1	KIR2DL1*00301						0.005			unknown
KIR2DL1	KIR2DL1*01202	0.005		0.003					0.029	African
KIR2DL1	KIR2DL1*026								0.01	African
KIR2DL1	KIR2DL1*032N				0.006					White
KIR2DL4	KIR2DL4*021			0.003						African/Amerindian
KIR2DL4	KIR2DL4*022			0.007						African
KIR3DL1S1	KIR3DL1*01501	0.005		0.007		0.119	0.011			White/Black
KIR3DL1S1	KIR3DL1*024N			0.007						African
KIR3DL1S1	KIR3DL1*02901	0.005	0.007	0.313	0.331	0.167	0.022	0.039	0.333	African/Asian/White
KIR2DL5A	KIR2DL5A*00103	0.005	0.007	0.093	0.088	0.083	0.032	0.055		Amerindian
KIR2DL5A	KIR2DL5A*01201			0.013	0.006	0.042	0.022	0.008		African
KIR2DL5A	KIR2DL5A*new			0.017						not confirmed
KIR2DS35t	KIR2DS5t*new	0.009				0.018				not confirmed
KIR2DS1	KIR2DS1*001		0.007	0.007	0.006					White
KIR2DS1	KIR2DS1*00501	0.009		0.227	0.125		0.065	0.141	0.235	Amerindian
KIR2DS1	KIR2DS1*00502			0.02	0.012		0.005		0.049	Amerindian
KIR2DS4	KIR2DS4*00104			0.003						African
KIR2DS4	KIR2DS4*016			0.003	0.025					Asian
KIR3DL2	KIR3DL2*00709							0.008		unknown
KIR3DL2	KIR3DL2*015		0.014	0.067	0.025				0.029	Asian
KIR3DL2	KIR3DL2*040	0.005		0.003	0.006	0.042				African
KIR3DL2	KIR3DL2*103					0.024	0.011			Amerindian

## Sheet: S3.SharedAlleles
Supplementary Table 3. Population differentiation in KIR. Lower diagonal: Proportion of shared KIR alleles among populations. These values are based on the minimum frequency of each allele between two populations, the minor frequencies for all alleles of a given locus are then summed. This sum is then averaged across all KIR loci to give the pairwise proportion of shared alleles. Upper diagonal: …
	CTBA	BrJAP	GKW	GND	GRC	KIV	KRC
CTBA		***	***	***	***	***	***
BrJAP	65.313		***	***	***	***	***
GKW	58.2638	67.5725		***	***	***	***
GND	65.3384	70.9539	83.3274		***	***	***
GRC	59.109	61.5754	74.7211	73.446		***	***
KIV	62.7679	70.3534	76.1677	79.4085	78.32		ns
KRC	59.7812	65.3506	77.5961	76.3279	81.4183	84.3548
ACHE	55.3889	65.7558	78.9762	76.6317	67.3544	72.299	69.3209

## Sheet: S4.NoKIRAlleles
Supplementary Table 4. KIR allelic diversity in worldwide populations. The study populations are highlighted in red. # Numbers are relative to Fig 2. KIR2DS35c, KIR2DS35t, KIR2DP1 and KIR3DP1 loci were excluded from analyses because they are not described in all studies.
#	Population	Country	Sample size	Total number of KIR alleles (3-digit, f>1%)	Allelic richness												Reference
					KIR3DL3	KIR2DS2	KIR2DL23	KIR2DL5B	KIR2DL1	KIR2DL4	KIR3DL1S1	KIR2DL5A	KIR2DS1	KIR2DS4	KIR3DL2	Total richness
1	Euro-American (INDIGO cohort)	USA	2130	71	11.8745	2.87291	5.64019	2.69659	5.61803	5.30061	9.22063	3.42267	2.7746	6.0934	9.70263	65.2168	Amorim et al., 2021
2	European/USA	USA	74	65	10.3063	2.59501	5.35546	2.32105	5.19025	5.40782	8.68242	2.8905	2.16661	5.4801	8.6407	59.0363	Vierra-Green et al., 2012
3	Euro-Brazilians	Brazil	109	70	12.0933	2.39094	5.78622	2.17402	5.51564	5.2574	9.02604	3.18159	2.21824	5.56936	9.51995	62.7327	Present study
4	Brazilian Japanese	Brazil	75	56	7.29764	2.12392	4.83277	1.90413	5.0779	5.56108	7.20088	2.73939	2.32648	5.37993	8.24108	52.6852	Present study
5	Guarani Ñandeva	Brazil	81	37	6.69277	2.14125	4.38285	1.15248	3.46859	4.39942	5.71316	2.43494	3.28447	4.22705	5.15231	43.0493	Present study
6	Kaingang Ivaí	Brazil	93	37	4.32011	1.99995	3.58611	1.38759	2.35448	3.3329	4.15684	2.71325	2.85809	3.41471	4.33763	34.4617	Present study
7	Guarani Kaiowá	Brazil	150	36	5.18709	2.03976	3.42754	1.08486	2.68147	3.2859	4.3064	3.12856	3.24615	2.74778	4.79828	35.9338	Present study
8	Aché	Paraguay	51	32	3.23099	1.23921	1.23921	1.23921	2.46479	2.23921	3.47814	2.42287	2.94338	2.23921	3.52181	26.258	Present study
9	Guarani Mbya	Brazil	84	31	4.27707	2	2.72347	1	2.14899	2.27651	3.41827	3.75313	2	2.27651	5.82171	31.6956	Present study
10	Yucpa	Colombia	61	25	4.07315	2	3.7832	1	2	2.74979	3.74747	2	2	2.74979	2.74979	28.8532	Gendzekhadze et al., 2009
11	Kaingang Rio das Cobras	Brazil	64	24	3.76542	1.99999	2.73651	1	2.38633	3.33342	4.16599	2.19317	2.98445	3.33342	3.15156	31.0503	Present study
12	Nama	Namibia	74	100	14.2294	2.16823	7.95841	5.06055	7.66675	7.54121	12.8733	1.69339	1.98458	5.43215	11.6959	78.3039	Nemat-Gorgani et al., 2018
13	Khomani	South Africa	78	98	12.9823	2.15997	7.99418	5.77399	8.49335	8.01382	12.8432	1.76031	2.14691	5.08325	11.6956	78.9468	Nemat-Gorgani et al., 2018
14	Dogon	Mali	44	90	9.1172	1.99993	7.18903	4.25095	6.70951	5.92866	10.5511	1.62251	1.80691	4.98396	10.0501	64.2098	Nemat-Gorgani et al., 2019
15	Ghanaian	Ghana	235	88	12.0878	1.99999	6.31119	4.50101	7.13051	6.51774	10.6262	1.19414	2.11023	5.44452	10.2919	68.2153	Norman et al., 2013
16	Datooga	Tanzania	18	86	13.6817	1.9992	7.18768	4.60479	8.3153	5.71759	11.1543	1.9924	1.9924	5.51171	10.0245	72.1814	Nemat-Gorgani et al., 2019
17	Mbuti	Congo	19	84	10.6631	1.99996	7.03349	3.3622	9.27509	7.21303	10.0285	1	1.57018	6.82045	8.13331	67.0992	Nemat-Gorgani et al., 2019
18	Baka	Gabon	20	82	8.86061	1.99991	6.78602	5.88642	6.90165	7.04994	9.3301	1	1.96411	4.05832	9.84976	63.6868	Nemat-Gorgani et al., 2019
19	Iraqw	Tanzania	13	80	10.3504	2	6.25132	6.00622	7.32152	6.26022	10.0329	1.99792	3.50976	6.19817	11.2526	71.1811	Nemat-Gorgani et al., 2019
20	Fulani	Mali	14	65	10.1185	2	6.79137	4.15244	7.26258	5.07798	8.48652	1	1.71753	6.07371	6.77311	59.4538	Nemat-Gorgani et al., 2019
21	Hadza	Tanzania	52	66	9.51304	2	6.3794	3.85049	7.77789	4.33446	9.20657	2.54284	2.23459	4.38214	9.16244	61.3839	Nemat-Gorgani et al., 2019
22	Kurds	Iran	48	79	12.0352	1.99994	4.92266	2.24106	6.22345	4.71817	8.4711	3.01148	1.99707	4.98336	7.79945	58.4029	Alicata et al., 2020
23	Baloch	Iran	33	68	11.8218	1.99998	4.80832	2.68929	6.28839	5.21534	7.78673	3.09486	1.99996	5.20157	6.85108	57.7573	Alicata et al., 2020
24	Lorestan	Iran	64	68	11.889	2.19316	4.80247	2.38075	6.28314	5.19647	8.84739	2.80954	1.99808	5.71522	8.46767	60.5829	Alicata et al., 2020
25	Yasuj	Iran	81	69	11.6934	2	5.01067	2.43896	5.38618	5.1661	7.79549	2.74648	2.15384	5.42339	7.45746	57.272	Alicata et al., 2020
26	Lordegan	Iran	15	58	9.85263	2	4.58785	1.99992	5.95389	5.80222	7.65346	2.68131	1.99961	5.80056	7.39379	55.7252	Alicata et al., 2020
27	Malay	China	92	63	10.1096	1.99723	4.1522	2.20215	4.11992	5.81133	6.89016	3.17556	1.9999	5.24434	7.53499	53.2374	Tao et al., 2020
28	Malaysian Chinese	China	75	59	8.94721	2.59836	4.4113	3.09411	3.88738	5.4738	6.51653	2.743	1.99774	4.85907	6.04846	50.577	Tao et al., 2020
29	Chinese Han	China	306	54	7.02694	2.07588	4.30402	2.52932	3.7896	5.16304	6.46292	2.91538	2.0363	4.74704	6.86509	47.9155	Deng et al., 2021
30	Maori	New Zealand	49	62	10.1199	1.99992	3.81146	1.97405	4.35568	5.14818	8.93292	2.86667	1.99946	5.02589	6.50167	52.7358	Nemat-Gorgani et al., 2014
31	Polynesian	Fiji	34	60	8.77738	1.99646	3.62511	1.99405	4.28265	6.46459	8.89029	2.7992	1.99792	5.28716	6.93881	53.0536	Nemat-Gorgani et al., 2014

## Sheet: S5.CentromericHaplotypes
Supplementary Table 5. Allele-level centromeric KIR haplotypes (KIR3DL3 ~ KIR2DL1) found in South American populations. Haplotypes that were observed at least three times were included. On the right side of each haplotype is the KIR gene-content haplotype nomenclature as previously described (Pyo et al. 2010; Vierra-Green et al. 2012), and the frequency each haplotype was found in the populations…
	KIR3DL3	KIR2DS2	KIR2DL23	KIR2DL5B	KIR2DS35	KIR2DP1	KIR2DL1	KIR3DP1	Haplogroup	CTBA	BrJAP	GKW	GND	GRC	KIV	KRC	ACHE
1	*00902	*abs	3*00101	*abs	*abs	2DP1	*00302	3DP1	cA01	0.014	0.095	0.252	0.222	0.151	0.264	0.302	0.139
2	*00901	*abs	3*00101	*abs	*abs	2DP1	*00302	3DP1	cA01	0.121	0.102	0.238	0.127	0.09	0.06	0.159	0.416
4	*00802	*abs	3*00101	*abs	*abs	2DP1	*00302	3DP1	cA01	0.023	0.095	0.154	0.19	0.139	0.011	0.008	0.327
6	*01002	*abs	3*009	*abs	*abs	2DP1	*00302	3DP1	cA01	0.005		0.117	0.089		0.016	0.008
3	*00402	*00101	2*00301	*abs	*abs	*abs	*abs	3DP1	cB02	0.023	0.022	0.097	0.133	0.392	0.258	0.325
9	*01001	*abs	3*009	*abs	*abs	2DP1	*00302	3DP1	cA01			0.05	0.032
10	*048	*abs	3*00101	*abs	*abs	2DP1	*00302	3DP1	cA01			0.034	0.044
5	*01001	*abs	3*00101	*abs	*abs	2DP1	*00302	3DP1	cA01	0.009	0.168	0.01		0.169	0.242	0.143
8	*00101	*abs	3*00201	*abs	*abs	2DP1	*00201	3DP1	cA01	0.079		0.007	0.063	0.006
34	*005	*abs	3*00101	*abs	*abs	2DP1	*00302	3DP1	cA01	0.005		0.007
20	*00402	*00101	2*00301	*abs	*abs	*abs	*abs	*abs	cB02-del6	0.005		0.003			0.011	0.008
26	*01301	*abs	3*00201	*abs	*abs	2DP1	*00201	3DP1	cA01	0.014		0.003
32	*00302	*00101	2*00301	*abs	*abs	*abs	*abs	3DP1	cB02	0.009		0.003
37	*00901	*abs	3*00101	*abs	*abs	2DP1	*01202	3DP1	cA01			0.003					0.02
7	*01002	*abs	3*00101	*abs	*abs	2DP1	*00302	3DP1	cA01		0.168		0.006	0.03	0.066	0.016
11	*00301	*00101	2*00301	*abs	*abs	*abs	*abs	3DP1	cB02	0.042						0.008
12	*00801	*abs	3*00101	*abs	*abs	2DP1	*00302	3DP1	cA01	0.005	0.022		0.032
13	*00101	*abs	3*00101	*abs	*abs	2DP1	*00302	3DP1	cA01	0.037
14	*00601	*abs	3*00201	*abs	*abs	2DP1	*00201	3DP1	cA01	0.028	0.015
15	*00206	*abs	3*00101	*abs	*abs	2DP1	*00302	3DP1	cA01	0.033							0.01
16	*01501	*abs	3*00101	*abs	*abs	2DP1	*00302	3DP1	cA01	0.019	0.007		0.006
17	*00201	*abs	3*00101	*abs	*abs	2DP1	*00302	3DP1	cA01	0.005				0.006			0.04
18	*00302	*00101	2*00101	B*00201	3*00103	2DP1	*00401	3DP1	cB01	0.023
19	*01302	*abs	3*00201	*abs	*abs	2DP1	*00201	3DP1	cA01	0.023
21	*00901	*abs	3*00101	*abs	*abs	2DP1	*new	3DP1	cA01		0.036
22	*030	*abs	3*00101	*abs	*abs	2DP1	*00302	3DP1	cA01	0.019
23	*01402	*00101	2*00101	*abs	*abs	*abs	*abs	3DP1	cB02	0.019
24	*00102	*abs	3*00201	*abs	*abs	2DP1	*00201	3DP1	cA01	0.014	0.007
25	*00301	*00101	2*00101	B*00201	3*00103	2DP1	*00401	3DP1	cB01	0.014	0.007
27	*01403	*00101	2*00301	*abs	*abs	*abs	*abs	3DP1	cB02	0.014
28	*00202	*abs	3*00101	*abs	*abs	2DP1	*00302	3DP1	cA01	0.009	0.007
29	*01001	*abs	3*00110	*abs	*abs	2DP1	*00302	3DP1	cA01	0.014
30	*017	*abs	3*00201	*abs	*abs	2DP1	*00201	3DP1	cA01	0.014
31	*01306	*abs	3*00101	*abs	*abs	2DP1	*00302	3DP1	cA01	0.005					0.011
33	*00205	*abs	3*00101	*abs	*abs	2DP1	*00302	3DP1	cA01	0.014
35	*00902	*abs	3*023	*abs	*abs	2DP1	*00302	3DP1	cA01		0.022
36	*028	*00101	2*00301	*abs	*abs	*abs	*abs	3DP1	cB02		0.022

## Sheet: S6.TelomericHaplotypes
Supplementary Table 6. Allele-level telomeric KIR haplotypes (KIR2DL4 ~ KIR3DL2) found in South American populations. Haplotypes that were observed at least three times were included. On the right side of each haplotype is the KIR gene-content haplotype nomenclature as previously described (Pyo et al. 2010; Vierra-Green et al. 2012), and the frequency each haplotype was found in the populations. …
	KIR2DL4	KIR3DL1S1	KIR2DL5A	KIR2DS5	KIR2DS1	KIR2DS4	KIR3DL2	Haplogroup	CTBA	BrJAP	GKW	GND	GRC	KIV	KRC	ACHE
1	*00102	L1*01502	*abs	*abs	*abs	*00101	*00201	tA01	0.074	0.236	0.115	0.069	0.048	0.373	0.339	0.15
2	*00102	L1*02901	*abs	*abs	*abs	*00101	*00201	tA01		0.007	0.312	0.321	0.157	0.016	0.039	0.34
3	*00501	S1*01301	A*00101	5*00201	*00201	*abs	*00701	tB01	0.111	0.029	0.081	0.119	0.211	0.238	0.283	0.02
4	*00501	S1*01301	A*00101	5*00201	*00501	*abs	*00701	tB01	0.005		0.183	0.119		0.049	0.142	0.22
5	*011	L1*00501	*abs	*abs	*abs	*010	*01001	tA01	0.028	0.043	0.007	0.044	0.012	0.097	0.102
6	*00801	L1*00101	*abs	*abs	*abs	*00101	*00101	tA01	0.046	0.014	0.027	0.063
7	*00801	L1*00101	*abs	*abs	*abs	*00301	*00101	tA01	0.079	0.007	0.014	0.038			0.008
8	*00501	S1*01301	A*00103	5*00201	*00201	*abs	*00701	tB01	0.005	0.007	0.003	0.044	0.024	0.032	0.047
9	*00102	L1*002	*abs	*abs	*abs	*00101	*00201	tA01	0.111			0.006
10	*00501	S1*01301	A*00501	3*00201	*00201	*abs	*00701	tB01	0.028	0.021	0.01		0.078
11	*00102	L1*01502	*abs	*abs	*abs	*00101	*00103	tA01		0.007			0.054	0.022		0.1
12	*00501	S1*01301	A*00103	5*00201	*00201	*abs	*00201	tB01			0.047	0.019	0.012
13	*00501	S1*01301	A*00101	5*00201	*00201	*abs	*00201	tB01		0.029	0.003		0.018			0.07
14	*00501	S1*01301	A*00103	5*00201	*00201	*abs	*015	tB01			0.044	0.006
15	*00802	L1*00401	*abs	*abs	*abs	*00601	*00501	tA01	0.056
16	*00602	L1*00701	*abs	*abs	*abs	*00401	*008	tA01	0.023	0.043		0.006
17	*00501	S1*01301	A*00101	5*00201	*00502	*abs	*00701	tB01			0.017	0.013				0.04
18	*00501	S1*01301	A*00103	5*00201	*00201	*abs	*01001	tB01				0.019	0.048
19	*00103	L1*01502	*abs	*abs	*abs	*00101	*00201	tA01	0.005	0.05	0.003				0.008
20	*00501	S1*01301	A*00101	5*00201	*00201	*abs	*015	tB01		0.007	0.02	0.019
21	*00501	S1*01301	A*00101	5*00201	*00501	*abs	*01001	tB01			0.031	0.006
22	*00501	S1*01301	A*01201	5*00201	*00201	*abs	*00701	tB01				0.006	0.036	0.011	0.008
23	*00501	S1*01301	A*00101	5*00201	*00201	*abs	*01001	tB01				0.006	0.048	0.005
24	*00103	L1*02001	*abs	*abs	*abs	*00101	*00902	tA01	0.019	0.021				0.011
25	*011	L1*00501	*abs	*abs	*abs	*010	*00103	tA01	0.028	0.014						0.01
26	*00603	L1*00701	*abs	*abs	*abs	*00401	*008	tA01	0.005	0.057
27	*00501	S1*01301	A*00101	5*00201	*00201	*abs	*018	tB01	0.023		0.003			0.005
28	*00102	L1*01501	*abs	*abs	*abs	*00101	*00103	tA01					0.042
29	*00102	L1*01502	*abs	*abs	*abs	*00301	*00201	tA01	0.009	0.007				0.016
30	*00103	L1*01501	*abs	*abs	*abs	*00101	*040	tA01					0.036
31	*00501	S1*01301	A*00101	5*new	*00201	*abs	*00701	tB01	0.009				0.018
32	*00802	L1*00402	*abs	*abs	*abs	*00601	*00301	tA01	0.023
33	*00802	L1*00401	*abs	*abs	*abs	*00601	*00301	tA01	0.023
34	*00802	L1*00401	*abs	*abs	*abs	*00101	*00301	tA01	0.019			0.006
35	*00501	S1*01301	A*new	5*00201	*00201	*abs	*00201	tB01			0.017
36	*abs	*abs	*abs	*abs	*00201	*abs	*abs	tB07	0.014	0.007
37	*00102	L1*01502	*abs	*abs	*abs	*00101	*10701	tA01	0.005	0.021
38	*011	L1*00501	*abs	*abs	*abs	*010	*00902	tA01		0.029
39	*00501	L1*01502	*abs	*abs	*abs	*00101	*00201	tA01		0.021			0.006
40	*00103	L1*008	*abs	*abs	*abs	*00301	*01902	tA01	0.005		0.003	0.006
41	*00501	S1*01301	A*00501	3*003N	*00201	*abs	*00701	tB01	0.014
42	*abs	*abs	A*00101	5*00201	*00201	*abs	*00701	tB01-del6		0.014		0.006
43	*00501	S1*01301	A*01201	5*00201	*00501	*abs	*00701	tB01			0.007			0.005
44	*011	L1*00501	*abs	*abs	*abs	*016	*01001	tA01			0.003	0.013
45	*00102	L1*01501	*abs	*abs	*abs	*00101	*00201	tA01					0.018
46	*00103	L1*01502	*abs	*abs	*abs	*00101	*01301	tA01					0.018

## Sheet: S7.LD
Supplementary Table 7. Linkage disequilibrium (LD) between the multiallelic KIR loci. We provide here a list of all the significant LD pairs found in the eight populations studied. Only pairs with r2 > 0.6 and D' > |0.6| are shown. The p-values of all pairs was < 10-6.
Population	Allele 1	Allele 2	D'	r2
CTBA	KIR3DL3*01002	KIR2DL3*009	1	1
CTBA	KIR3DL3*02502	KIR2DL5B*00202	1	1
CTBA	KIR2DL5*abs	KIR2DS35*abs	1	0.95505
CTBA	KIR2DL5*abs	KIR2DS3*00103	-1	1
CTBA	KIR2DL5B*00201	KIR2DS35*abs	-1	0.82294
CTBA	KIR2DL5B*00201	KIR2DS3*00103	1	0.86168
CTBA	KIR2DL3*00101	KIR2DL1*00302	0.83	0.68533
CTBA	KIR2DL3*00201	KIR2DL1*00201	0.86	0.69278
CTBA	KIR2DL5*abs	KIR2DL1*00401	-0.85	0.69441
CTBA	KIR2DS35*abs	KIR2DL1*00401	-0.85	0.66202
CTBA	KIR2DS3*00103	KIR2DL1*00401	0.85	0.69441
CTBA	KIR3DL3*00207	KIR3DS1*014	1	1
CTBA	KIR2DL1*00303	KIR3DL1*02901	1	1
CTBA	KIR2DL4*00501	KIR3DS1*01301	0.97	0.927213
CTBA	KIR2DL4*00602	KIR3DL1*00701	1	0.829421
CTBA	KIR2DL4*00801	KIR3DL1*00101	1	0.901802
CTBA	KIR2DL4*00802	KIR3DL1*00401	1	0.77572
CTBA	KIR2DL4*010	KIR3DL1*033	1	1
CTBA	KIR2DL4*011	KIR3DL1*00501	1	0.928758
CTBA	KIR2DL4*abs	KIR3DL1S1*abs	1	1
CTBA	KIR2DL4*00501	KIR2DL5*abs	-0.97	0.88398
CTBA	KIR2DL4*00501	KIR2DL5A*00101	1	0.64115
CTBA	KIR3DS1*01301	KIR2DL5*abs	-1	0.907283
CTBA	KIR3DS1*01301	KIR2DL5A*00101	0.97	0.612325
CTBA	KIR2DL4*00501	KIR2DS35*abs	-0.97	0.88398
CTBA	KIR3DS1*01301	KIR2DS35*abs	-1	0.907283
CTBA	KIR2DL5*abs	KIR2DS35*abs	1	1
CTBA	KIR2DL5*abs	KIR2DS5*00201	-1	0.63473
CTBA	KIR2DL5A*00101	KIR2DS5*00201	0.94	0.82224
CTBA	KIR2DL4*00501	KIR2DS1*00201	0.88	0.769
CTBA	KIR2DL4*00501	KIR2DS1*abs	-0.9	0.7721
CTBA	KIR3DS1*01301	KIR2DS1*00201	0.9	0.789616
CTBA	KIR3DS1*01301	KIR2DS1*abs	-0.92	0.793054
CTBA	KIR2DL5*abs	KIR2DS1*00201	-0.92	0.79538
CTBA	KIR2DL5*abs	KIR2DS1*abs	0.93	0.83988
CTBA	KIR2DS35*abs	KIR2DS1*00201	-0.92	0.79538
CTBA	KIR2DS35*abs	KIR2DS1*abs	0.93	0.83988
CTBA	KIR2DS5*00201	KIR2DS1*abs	-0.97	0.60708
CTBA	KIR2DL4*00501	KIR2DS4*abs	0.92	0.776
CTBA	KIR2DL4*00602	KIR2DS4*00401	1	0.6162
CTBA	KIR2DL4*00802	KIR2DS4*00601	0.88	0.625
CTBA	KIR2DL4*011	KIR2DS4*010	1	0.9288
CTBA	KIR3DL1*00501	KIR2DS4*010	1	1
CTBA	KIR3DL1*00701	KIR2DS4*00401	1	0.742925
CTBA	KIR3DL1*022	KIR2DS4*009	1	1
CTBA	KIR3DS1*01301	KIR2DS4*abs	0.95	0.797327
CTBA	KIR2DL5*abs	KIR2DS4*abs	-0.93	0.8416
CTBA	KIR2DS35*abs	KIR2DS4*abs	-0.93	0.8416
CTBA	KIR2DS5*00201	KIR2DS4*abs	1	0.61991
CTBA	KIR2DS1*00201	KIR2DS4*abs	1	0.9083
CTBA	KIR2DS1*abs	KIR2DS4*abs	-1	0.9536
CTBA	KIR3DL3*01101	KIR3DL2*033	1	1
CTBA	KIR2DL4*00102	KIR3DL2*00201	0.94	0.8911
CTBA	KIR2DL4*00501	KIR3DL2*00701	0.91	0.6142
CTBA	KIR2DL4*00602	KIR3DL2*008	1	0.6162
CTBA	KIR2DL4*00801	KIR3DL2*00101	0.82	0.6341
CTBA	KIR3DL1*00101	KIR3DL2*00101	0.86	0.707985
CTBA	KIR3DL1*00701	KIR3DL2*008	1	0.742925
CTBA	KIR3DL1*01501	KIR3DL2*025	1	1
CTBA	KIR3DL1*01701	KIR3DL2*057	1	1
CTBA	KIR3DL1*019	KIR3DL2*01101	1	1
CTBA	KIR3DL1*052	KIR3DL2*00302	1	1
CTBA	KIR3DS1*01301	KIR3DL2*00701	0.91	0.630435
CTBA	KIR2DL5*abs	KIR3DL2*00701	-1	0.69404
CTBA	KIR2DS35*abs	KIR3DL2*00701	-1	0.69404
CTBA	KIR2DS1*00201	KIR3DL2*00701	0.94	0.6568
CTBA	KIR2DS1*abs	KIR3DL2*00701	-1	0.7108
CTBA	KIR2DS4*00401	KIR3DL2*008	1	1
CTBA	KIR2DS4*abs	KIR3DL2*00701	1	0.6778
BrJAP	KIR2DL5B*00201	KIR2DS35*abs	-1	0.74483
BrJAP	KIR2DL5B*00201	KIR2DS3*00103	1	1
BrJAP	KIR2DL5B*00801	KIR2DS3*00201	1	1
BrJAP	KIR2DS2*00101	KIR2DL1*abs	0.91	0.6633
BrJAP	KIR2DL4*011	KIR3DL1*00501	0.92	0.614815
BrJAP	KIR2DL4*abs	KIR3DL1S1*abs	1	0.704296
BrJAP	KIR2DL5B*00801	KIR2DL5A*00103	1	1
BrJAP	KIR2DS3*00201	KIR2DL5A*00103	1	1
BrJAP	KIR3DS1*01301	KIR2DL5*abs	-0.94	0.60568
BrJAP	KIR3DS1*01301	KIR2DS35*abs	-1	0.660063
BrJAP	KIR3DS1*01301	KIR2DS5*00201	0.82	0.670514
BrJAP	KIR2DL5*abs	KIR2DS35*abs	1	0.95507
BrJAP	KIR2DL5*abs	KIR2DS5*00201	-0.94	0.60568
BrJAP	KIR2DL5A*00101	KIR2DS5*00201	1	0.82297
BrJAP	KIR2DL5A*00501	KIR2DS3*00201	1	0.79444
BrJAP	KIR3DS1*01301	KIR2DS1*00201	0.94	0.703816
BrJAP	KIR3DS1*01301	KIR2DS1*abs	-1	0.631229
BrJAP	KIR2DL5*abs	KIR2DS1*00201	-0.89	0.69084
BrJAP	KIR2DL5*abs	KIR2DS1*abs	1	0.91335
BrJAP	KIR2DS35*abs	KIR2DS1*00201	-0.95	0.73922
BrJAP	KIR2DS35*abs	KIR2DS1*abs	1	0.95632
BrJAP	KIR2DS5*00201	KIR2DS1*00201	0.94	0.70382
BrJAP	KIR2DS5*00201	KIR2DS1*abs	-1	0.63123
BrJAP	KIR3DL3*00903	KIR2DS4*00102	1	1
BrJAP	KIR2DL4*011	KIR2DS4*010	1	0.9264
BrJAP	KIR3DL1*00501	KIR2DS4*010	1	0.668657
BrJAP	KIR3DL1*00701	KIR2DS4*00401	0.88	0.697006
BrJAP	KIR3DS1*01301	KIR2DS4*abs	1	0.691115
BrJAP	KIR2DL5*abs	KIR2DS4*abs	-0.81	0.66157
BrJAP	KIR2DS35*abs	KIR2DS4*abs	-0.86	0.70451
BrJAP	KIR2DS5*00201	KIR2DS4*abs	1	0.69112
BrJAP	KIR2DS1*00201	KIR2DS4*abs	1	0.8634
BrJAP	KIR2DS1*abs	KIR2DS4*abs	-0.91	0.7483
BrJAP	KIR2DL3*019	KIR3DL2*00202	1	1
BrJAP	KIR3DL1*00701	KIR3DL2*008	0.93	0.667688
GKW	KIR3DL3*00402	KIR2DS2*00101	1	0.9661
GKW	KIR3DL3*00402	KIR2DS2*abs	-1	0.9342
GKW	KIR3DL3*00101	KIR2DL3*00201	1	0.66443
GKW	KIR3DL3*00402	KIR2DL2*00301	0.96	0.8967
GKW	KIR3DL3*01002	KIR2DL3*009	1	0.65035
GKW	KIR2DS2*00101	KIR2DL2*00301	1	0.93241
GKW	KIR2DS2*abs	KIR2DL2*00301	-1	0.9016
GKW	KIR2DL2*00101	KIR2DL5*abs	-1	1
GKW	KIR2DL2*00101	KIR2DL5B*00201	1	1
GKW	KIR2DL2*00101	KIR2DS3*00103	1	1
GKW	KIR2DL5*abs	KIR2DS3*00103	-1	1
GKW	KIR2DL5B*00201	KIR2DS3*00103	1	1
GKW	KIR3DL3*00101	KIR2DL1*00201	1	0.6644
GKW	KIR3DL3*00201	KIR2DL1*001	1	1
GKW	KIR3DL3*00402	KIR2DL1*00302	-1	0.7761
GKW	KIR3DL3*00402	KIR2DL1*abs	0.96	0.8967
GKW	KIR2DS2*00101	KIR2DL1*00302	-1	0.8034
GKW	KIR2DS2*00101	KIR2DL1*abs	1	0.9324
GKW	KIR2DS2*abs	KIR2DL1*00302	0.97	0.7754
GKW	KIR2DS2*abs	KIR2DL1*abs	-1	0.9016
GKW	KIR2DL2*00101	KIR2DL1*00401	1	1
GKW	KIR2DL2*00301	KIR2DL1*00302	-1	0.74907
GKW	KIR2DL2*00301	KIR2DL1*abs	1	1
GKW	KIR2DL3*00201	KIR2DL1*00201	1	1
GKW	KIR2DL5*abs	KIR2DL1*00401	-1	1
GKW	KIR2DL5B*00201	KIR2DL1*00401	1	1
GKW	KIR2DS3*00103	KIR2DL1*00401	1	1
GKW	KIR2DL4*00102	KIR3DS1*01301	-1	0.725138
GKW	KIR2DL4*00501	KIR3DS1*01301	1	1
GKW	KIR2DL4*00801	KIR3DL1*00101	1	0.868881
GKW	KIR2DL4*011	KIR3DL1*00501	1	1
GKW	KIR2DL4*022	KIR3DL1*024N	1	1
GKW	KIR2DL4*abs	KIR3DL1S1*abs	1	1
GKW	KIR2DL4*00102	KIR2DL5*abs	1	0.73488
GKW	KIR2DL4*00501	KIR2DL5*abs	-1	0.98674
GKW	KIR3DS1*01301	KIR2DL5*abs	-1	0.986743
GKW	KIR2DL4*00102	KIR2DS35*abs	1	0.73488
GKW	KIR2DL4*00102	KIR2DS5*00201	-1	0.70603
GKW	KIR2DL4*00501	KIR2DS35*abs	-1	0.98674
GKW	KIR2DL4*00501	KIR2DS5*00201	0.99	0.94747
GKW	KIR3DS1*01301	KIR2DS35*abs	-1	0.986743
GKW	KIR3DS1*01301	KIR2DS5*00201	0.99	0.947466
GKW	KIR2DL5*abs	KIR2DS35*abs	1	1
GKW	KIR2DL5*abs	KIR2DS5*00201	-1	0.96074
GKW	KIR2DL5A*00501	KIR2DS3*00201	1	1
GKW	KIR2DL4*00102	KIR2DS1*abs	1	0.7349
GKW	KIR2DL4*00501	KIR2DS1*abs	-1	0.9867
GKW	KIR3DS1*01301	KIR2DS1*abs	-1	0.986743
GKW	KIR2DL5*abs	KIR2DS1*abs	1	1
GKW	KIR2DS35*abs	KIR2DS1*abs	1	1
GKW	KIR2DS5*00201	KIR2DS1*abs	-1	0.96074
GKW	KIR2DL4*00102	KIR2DS4*00101	0.99	0.8264
GKW	KIR2DL4*00102	KIR2DS4*abs	-1	0.7349
GKW	KIR2DL4*00501	KIR2DS4*00101	-1	0.8521
GKW	KIR2DL4*00501	KIR2DS4*abs	1	0.9867
GKW	KIR2DL4*011	KIR2DS4*010	1	0.6644
GKW	KIR3DL1*00501	KIR2DS4*010	1	0.66443
GKW	KIR3DS1*01301	KIR2DS4*00101	-1	0.852065
GKW	KIR3DS1*01301	KIR2DS4*abs	1	0.986743
GKW	KIR2DL5*abs	KIR2DS4*00101	1	0.86351
GKW	KIR2DL5*abs	KIR2DS4*abs	-1	1
GKW	KIR2DS35*abs	KIR2DS4*00101	1	0.86351
GKW	KIR2DS35*abs	KIR2DS4*abs	-1	1
GKW	KIR2DS5*00201	KIR2DS4*00101	-1	0.82961
GKW	KIR2DS5*00201	KIR2DS4*abs	1	0.96074
GKW	KIR2DS1*abs	KIR2DS4*00101	1	0.8635
GKW	KIR2DS1*abs	KIR2DS4*abs	-1	1
GKW	KIR3DL3*00302	KIR3DL2*018	1	1
GKW	KIR2DL1*01202	KIR3DL2*10701	1	1
GKW	KIR2DL4*00102	KIR3DL2*00201	0.97	0.7186
GKW	KIR2DL4*00801	KIR3DL2*00101	1	0.9253
GKW	KIR2DL4*021	KIR3DL2*040	1	1
GKW	KIR2DL4*022	KIR3DL2*00103	1	0.6644
GKW	KIR3DL1*00101	KIR3DL2*00101	1	0.804007
GKW	KIR3DL1*008	KIR3DL2*01902	1	1
GKW	KIR3DL1*024N	KIR3DL2*00103	1	0.66443
GKW	KIR2DL5A*00101	KIR3DL2*00701	0.87	0.63675
GND	KIR3DL3*00402	KIR2DS2*00101	1	0.9068
GND	KIR3DL3*00402	KIR2DS2*abs	-1	0.8273
GND	KIR3DL3*00101	KIR2DL3*00201	1	0.90311
GND	KIR3DL3*00402	KIR2DL2*00301	0.9	0.80758
GND	KIR3DL3*01002	KIR2DL3*009	0.92	0.65637
GND	KIR2DS2*00101	KIR2DL2*00301	1	0.90676
GND	KIR2DS2*abs	KIR2DL2*00301	-1	0.82734
GND	KIR2DL2*00101	KIR2DL5B*00201	1	1
GND	KIR2DL2*00101	KIR2DS3*00103	1	1
GND	KIR2DL5*abs	KIR2DS35*abs	1	1
GND	KIR2DL5B*00201	KIR2DS3*00103	1	1
GND	KIR3DL3*00101	KIR2DL1*00201	1	0.8224
GND	KIR3DL3*00402	KIR2DL1*abs	0.95	0.8568
GND	KIR2DS2*00101	KIR2DL1*abs	1	0.953
GND	KIR2DS2*abs	KIR2DL1*abs	-1	0.8696
GND	KIR2DL2*00101	KIR2DL1*007	1	1
GND	KIR2DL2*00301	KIR2DL1*abs	1	0.95144
GND	KIR2DL3*00201	KIR2DL1*00201	0.9	0.74057
GND	KIR2DL5B*00201	KIR2DL1*007	1	1
GND	KIR2DS3*00103	KIR2DL1*007	1	1
GND	KIR3DL3*00301	KIR2DL4*abs	1	1
GND	KIR2DL2*00101	KIR2DL4*00602	1	1
GND	KIR2DL5B*00201	KIR2DL4*00602	1	1
GND	KIR2DS3*00103	KIR2DL4*00602	1	1
GND	KIR2DL1*007	KIR2DL4*00602	1	1
GND	KIR3DL3*00301	KIR3DL1S1*abs	1	1
GND	KIR2DL2*00101	KIR3DL1*00701	1	1
GND	KIR2DL5B*00201	KIR3DL1*00701	1	1
GND	KIR2DS3*00103	KIR3DL1*00701	1	1
GND	KIR2DL1*007	KIR3DL1*00701	1	1
GND	KIR2DL4*00102	KIR3DL1*02901	0.97	0.698832
GND	KIR2DL4*00501	KIR3DS1*01301	0.97	0.948425
GND	KIR2DL4*00602	KIR3DL1*00701	1	1
GND	KIR2DL4*00801	KIR3DL1*00101	1	0.937931
GND	KIR2DL4*00802	KIR3DL1*00401	1	1
GND	KIR2DL4*011	KIR3DL1*00501	1	0.910596
GND	KIR2DL4*abs	KIR3DL1S1*abs	1	1
GND	KIR2DL4*00501	KIR2DL5*abs	-0.97	0.87606
GND	KIR3DS1*01301	KIR2DL5*abs	-1	0.925231
GND	KIR3DS1*01301	KIR2DL5A*00101	0.97	0.614528
GND	KIR2DL4*00501	KIR2DS35*abs	-0.97	0.87606
GND	KIR2DL4*00501	KIR2DS5*00201	0.95	0.89821
GND	KIR3DS1*01301	KIR2DS35*abs	-1	0.925231
GND	KIR3DS1*01301	KIR2DS5*00201	0.97	0.948425
GND	KIR2DL5*abs	KIR2DS35*abs	1	1
GND	KIR2DL5*abs	KIR2DS5*00201	-1	0.92523
GND	KIR2DL5A*00101	KIR2DS35*abs	-1	0.6099
GND	KIR2DL5A*00101	KIR2DS5*00201	1	0.65919
GND	KIR2DL4*00501	KIR2DS1*abs	-0.97	0.8761
GND	KIR3DS1*01301	KIR2DS1*abs	-1	0.925231
GND	KIR2DL5*abs	KIR2DS1*abs	1	1
GND	KIR2DL5A*00101	KIR2DS1*abs	-1	0.6099
GND	KIR2DS35*abs	KIR2DS1*abs	1	1
GND	KIR2DS5*00201	KIR2DS1*abs	-1	0.92523
GND	KIR2DL2*00101	KIR2DS4*00401	1	1
GND	KIR2DL5B*00201	KIR2DS4*00401	1	1
GND	KIR2DS3*00103	KIR2DS4*00401	1	1
GND	KIR2DL1*007	KIR2DS4*00401	1	1
GND	KIR2DL4*00102	KIR2DS4*00101	1	0.7209
GND	KIR2DL4*00501	KIR2DS4*abs	0.97	0.9235
GND	KIR2DL4*00602	KIR2DS4*00401	1	1
GND	KIR2DL4*011	KIR2DS4*010	1	0.6199
GND	KIR3DL1*00701	KIR2DS4*00401	1	1
GND	KIR3DS1*01301	KIR2DS4*abs	1	0.974286
GND	KIR2DL5*abs	KIR2DS4*00101	1	0.60703
GND	KIR2DL5*abs	KIR2DS4*abs	-1	0.94965
GND	KIR2DL5A*00101	KIR2DS4*abs	1	0.64224
GND	KIR2DS35*abs	KIR2DS4*00101	1	0.60703
GND	KIR2DS35*abs	KIR2DS4*abs	-1	0.94965
GND	KIR2DS5*00201	KIR2DS4*abs	1	0.97429
GND	KIR2DS1*abs	KIR2DS4*00101	1	0.607
GND	KIR2DS1*abs	KIR2DS4*abs	-1	0.9497
GND	KIR2DL2*00101	KIR3DL2*008	1	1
GND	KIR2DL5B*00201	KIR3DL2*008	1	1
GND	KIR2DS3*00103	KIR3DL2*008	1	1
GND	KIR2DL1*00401	KIR3DL2*040	1	1
GND	KIR2DL1*007	KIR3DL2*008	1	1
GND	KIR2DL4*00102	KIR3DL2*00201	1	0.9028
GND	KIR2DL4*00501	KIR3DL2*00701	0.97	0.6539
GND	KIR2DL4*00602	KIR3DL2*008	1	1
GND	KIR2DL4*00801	KIR3DL2*00101	0.94	0.8789
GND	KIR2DL4*00802	KIR3DL2*00301	1	1
GND	KIR3DL1*00101	KIR3DL2*00101	1	0.937931
GND	KIR3DL1*00401	KIR3DL2*00301	1	1
GND	KIR3DL1*00701	KIR3DL2*008	1	1
GND	KIR3DL1*008	KIR3DL2*01902	1	1
GND	KIR3DL1*02901	KIR3DL2*00201	0.97	0.629151
GND	KIR3DS1*01301	KIR3DL2*00701	0.97	0.653919
GND	KIR2DL5*abs	KIR3DL2*00701	-1	0.64711
GND	KIR2DL5A*00101	KIR3DL2*00701	0.82	0.62908
GND	KIR2DS35*abs	KIR3DL2*00701	-1	0.64711
GND	KIR2DS5*00201	KIR3DL2*00701	1	0.6994
GND	KIR2DS1*abs	KIR3DL2*00701	-1	0.6471
GND	KIR2DS4*00101	KIR3DL2*00201	0.89	0.6295
GND	KIR2DS4*00401	KIR3DL2*008	1	1
GND	KIR2DS4*abs	KIR3DL2*00701	1	0.6814
GRC	KIR3DL3*00402	KIR2DS2*00101	1	0.9753
GRC	KIR3DL3*00402	KIR2DS2*abs	-1	0.9753
GRC	KIR3DL3*00101	KIR2DL3*00201	1	1
GRC	KIR3DL3*00402	KIR2DL2*00301	1	1
GRC	KIR3DL3*00402	KIR2DL3*00101	-1	0.8835
GRC	KIR2DS2*00101	KIR2DL2*00301	1	0.97529
GRC	KIR2DS2*00101	KIR2DL3*00101	-1	0.90588
GRC	KIR2DS2*abs	KIR2DL2*00301	-1	0.97529
GRC	KIR2DS2*abs	KIR2DL3*00101	1	0.90588
GRC	KIR3DL3*00101	KIR2DL1*00201	1	1
GRC	KIR3DL3*00402	KIR2DL1*00302	-1	0.928
GRC	KIR3DL3*00402	KIR2DL1*abs	1	0.9513
GRC	KIR2DS2*00101	KIR2DL1*00302	-1	0.9516
GRC	KIR2DS2*00101	KIR2DL1*abs	1	0.9754
GRC	KIR2DS2*abs	KIR2DL1*00302	1	0.9516
GRC	KIR2DS2*abs	KIR2DL1*abs	-1	0.9754
GRC	KIR2DL2*00301	KIR2DL1*00302	-1	0.92804
GRC	KIR2DL2*00301	KIR2DL1*abs	1	0.95131
GRC	KIR2DL3*00101	KIR2DL1*00302	0.97	0.90461
GRC	KIR2DL3*00101	KIR2DL1*abs	-0.97	0.8818
GRC	KIR2DL3*00201	KIR2DL1*00201	1	1
GRC	KIR2DL4*00501	KIR3DS1*01301	1	0.844937
GRC	KIR2DL4*011	KIR3DL1*00501	1	1
GRC	KIR2DL4*00501	KIR2DL5*abs	-1	0.78659
GRC	KIR3DS1*01301	KIR2DL5*abs	-1	0.93094
GRC	KIR2DL4*00501	KIR2DS35*abs	-1	0.80556
GRC	KIR3DS1*01301	KIR2DS35*abs	-1	0.953392
GRC	KIR3DS1*01301	KIR2DS5*00201	1	0.603596
GRC	KIR2DL5*abs	KIR2DS35*abs	1	0.97645
GRC	KIR2DL5*abs	KIR2DS5*00201	-1	0.64837
GRC	KIR2DL5A*00501	KIR2DS3*00201	1	0.93137
GRC	KIR2DL4*00501	KIR2DS1*00201	1	0.8056
GRC	KIR2DL4*00501	KIR2DS1*abs	-1	0.8056
GRC	KIR3DS1*01301	KIR2DS1*00201	1	0.953392
GRC	KIR3DS1*01301	KIR2DS1*abs	-1	0.953392
GRC	KIR2DL5*abs	KIR2DS1*00201	-1	0.97645
GRC	KIR2DL5*abs	KIR2DS1*abs	1	0.97645
GRC	KIR2DS35*abs	KIR2DS1*00201	-1	1
GRC	KIR2DS35*abs	KIR2DS1*abs	1	1
GRC	KIR2DS5*00201	KIR2DS1*00201	1	0.6331
GRC	KIR2DS5*00201	KIR2DS1*abs	-1	0.6331
GRC	KIR2DL4*00501	KIR2DS4*00101	-0.95	0.778
GRC	KIR2DL4*00501	KIR2DS4*abs	1	0.825
GRC	KIR2DL4*011	KIR2DS4*010	1	1
GRC	KIR3DL1*00501	KIR2DS4*010	1	1
GRC	KIR3DS1*01301	KIR2DS4*00101	-0.98	0.929686
GRC	KIR3DS1*01301	KIR2DS4*abs	1	0.976404
GRC	KIR2DL5*abs	KIR2DS4*00101	1	0.90894
GRC	KIR2DL5*abs	KIR2DS4*abs	-1	0.95344
GRC	KIR2DS35*abs	KIR2DS4*00101	1	0.93086
GRC	KIR2DS35*abs	KIR2DS4*abs	-1	0.97643
GRC	KIR2DS5*00201	KIR2DS4*abs	1	0.61818
GRC	KIR2DS1*00201	KIR2DS4*00101	-1	0.9309
GRC	KIR2DS1*00201	KIR2DS4*abs	1	0.9764
GRC	KIR2DS1*abs	KIR2DS4*00101	1	0.9309
GRC	KIR2DS1*abs	KIR2DS4*abs	-1	0.9764
KIV	KIR3DL3*00402	KIR2DS2*00101	1	0.855
KIV	KIR3DL3*00402	KIR2DS2*abs	-1	0.855
KIV	KIR3DL3*00402	KIR2DL2*00301	0.95	0.89486
KIV	KIR3DL3*00402	KIR2DL3*00101	-1	0.72014
KIV	KIR3DL3*01403	KIR2DL2*009	1	1
KIV	KIR3DL3*01406	KIR2DL2*00602	1	0.66304
KIV	KIR2DS2*00101	KIR2DL2*00301	1	0.85497
KIV	KIR2DS2*00101	KIR2DL3*00101	-1	0.8423
KIV	KIR2DS2*abs	KIR2DL2*00301	-1	0.85497
KIV	KIR2DS2*abs	KIR2DL3*00101	1	0.8423
KIV	KIR3DL3*01406	KIR2DL5*abs	-1	0.66304
KIV	KIR3DL3*01406	KIR2DL5B*00601	1	1
KIV	KIR2DL2*00602	KIR2DL5B*00601	1	0.66304
KIV	KIR3DL3*01406	KIR2DS35*abs	-1	1
KIV	KIR2DL2*00602	KIR2DS35*abs	-1	0.66304
KIV	KIR2DL5*abs	KIR2DS35*abs	1	0.66304
KIV	KIR2DL5B*00601	KIR2DS35*abs	-1	1
KIV	KIR3DL3*00402	KIR2DL1*00302	-1	0.7741
KIV	KIR3DL3*00402	KIR2DL1*abs	1	0.877
KIV	KIR3DL3*01406	KIR2DL1*00401	1	0.663
KIV	KIR2DS2*00101	KIR2DL1*00302	-0.97	0.8588
KIV	KIR2DS2*00101	KIR2DL1*abs	1	0.9749
KIV	KIR2DS2*abs	KIR2DL1*00302	0.97	0.8588
KIV	KIR2DS2*abs	KIR2DL1*abs	-1	0.9749
KIV	KIR2DL2*00301	KIR2DL1*00302	-1	0.77413
KIV	KIR2DL2*00301	KIR2DL1*abs	1	0.87698
KIV	KIR2DL2*00602	KIR2DL1*00401	1	1
KIV	KIR2DL3*00101	KIR2DL1*00302	0.95	0.83957
KIV	KIR2DL3*00101	KIR2DL1*abs	-1	0.82115
KIV	KIR2DL5B*00601	KIR2DL1*00401	1	0.66304
KIV	KIR2DS35*abs	KIR2DL1*00401	-1	0.66304
KIV	KIR3DL3*01102	KIR2DL4*00801	1	1
KIV	KIR3DL3*01306	KIR3DL1*02001	1	1
KIV	KIR2DL3*009	KIR3DL1*02901	1	0.745902
KIV	KIR2DL4*00102	KIR3DL1*01502	0.98	0.875139
KIV	KIR2DL4*00501	KIR3DS1*01301	1	0.893593
KIV	KIR2DL4*011	KIR3DL1*00501	1	0.8063
KIV	KIR2DL4*abs	KIR3DL1S1*abs	1	0.663043
KIV	KIR2DL5B*010	KIR2DL5A*00501	1	1
KIV	KIR2DL4*00501	KIR2DL5*abs	-0.95	0.83027
KIV	KIR2DL4*00501	KIR2DL5A*00101	0.94	0.61372
KIV	KIR3DS1*01301	KIR2DL5*abs	-0.95	0.889746
KIV	KIR3DS1*01301	KIR2DL5A*00101	0.92	0.65159
KIV	KIR2DL4*00501	KIR2DS35*abs	-0.95	0.8504
KIV	KIR2DL4*00501	KIR2DS5*00201	0.95	0.8504
KIV	KIR3DS1*01301	KIR2DS35*abs	-0.98	0.911889
KIV	KIR3DS1*01301	KIR2DS5*00201	0.98	0.911889
KIV	KIR2DL5*abs	KIR2DS35*abs	1	0.97765
KIV	KIR2DL5*abs	KIR2DS5*00201	-1	0.97765
KIV	KIR2DL5A*00101	KIR2DS35*abs	-1	0.73712
KIV	KIR2DL5A*00101	KIR2DS5*00201	1	0.73712
KIV	KIR2DS2*00101	KIR2DS1*00201	0.82	0.622
KIV	KIR2DS2*abs	KIR2DS1*00201	-0.82	0.622
KIV	KIR2DL1*abs	KIR2DS1*00201	0.82	0.6016
KIV	KIR2DL4*00501	KIR2DS1*00201	1	0.6892
KIV	KIR2DL4*00501	KIR2DS1*abs	-0.95	0.8504
KIV	KIR3DS1*01301	KIR2DS1*00201	0.97	0.730272
KIV	KIR3DS1*01301	KIR2DS1*abs	-0.98	0.911889
KIV	KIR2DL5*abs	KIR2DS1*00201	-0.97	0.71352
KIV	KIR2DL5*abs	KIR2DS1*abs	1	0.97765
KIV	KIR2DL5A*00101	KIR2DS1*abs	-1	0.73712
KIV	KIR2DS35*abs	KIR2DS1*00201	-1	0.73712
KIV	KIR2DS35*abs	KIR2DS1*abs	1	1
KIV	KIR2DS5*00201	KIR2DS1*00201	1	0.73712
KIV	KIR2DS5*00201	KIR2DS1*abs	-1	1
KIV	KIR2DL4*00102	KIR2DS4*00101	0.89	0.7758
KIV	KIR2DL4*00501	KIR2DS4*abs	0.95	0.8709
KIV	KIR2DL4*011	KIR2DS4*010	1	0.8063
KIV	KIR3DL1*00501	KIR2DS4*010	0.95	0.903235
KIV	KIR3DL1*01502	KIR2DS4*00101	0.91	0.739235
KIV	KIR3DS1*01301	KIR2DS4*abs	1	0.93443
KIV	KIR2DL5*abs	KIR2DS4*abs	-1	0.9559
KIV	KIR2DL5A*00101	KIR2DS4*abs	1	0.72072
KIV	KIR2DS35*abs	KIR2DS4*abs	-1	0.97776
KIV	KIR2DS5*00201	KIR2DS4*abs	1	0.97776
KIV	KIR2DS1*00201	KIR2DS4*abs	1	0.7207
KIV	KIR2DS1*abs	KIR2DS4*abs	-1	0.9778
KIV	KIR3DL3*01306	KIR3DL2*00902	1	1
KIV	KIR3DL3*01406	KIR3DL2*103	1	1
KIV	KIR2DL2*00602	KIR3DL2*103	1	0.66304
KIV	KIR2DL5*abs	KIR3DL2*103	-1	0.66304
KIV	KIR2DL5B*00601	KIR3DL2*103	1	1
KIV	KIR2DS35*abs	KIR3DL2*103	-1	1
KIV	KIR2DL1*00401	KIR3DL2*103	1	0.663
KIV	KIR2DL4*00102	KIR3DL2*00201	0.93	0.7954
KIV	KIR2DL4*00501	KIR3DL2*00701	0.95	0.7911
KIV	KIR2DL4*011	KIR3DL2*01001	0.94	0.678
KIV	KIR3DL1*00101	KIR3DL2*00101	1	1
KIV	KIR3DL1*00501	KIR3DL2*01001	0.9	0.771764
KIV	KIR3DL1*01502	KIR3DL2*00201	0.87	0.754112
KIV	KIR3DL1*02001	KIR3DL2*00902	1	1
KIV	KIR3DS1*01301	KIR3DL2*00701	0.93	0.84661
KIV	KIR2DL5*abs	KIR3DL2*00701	-0.98	0.91144
KIV	KIR2DL5A*00101	KIR3DL2*00701	0.92	0.66766
KIV	KIR2DS35*abs	KIR3DL2*00701	-1	0.9341
KIV	KIR2DS5*00201	KIR3DL2*00701	1	0.9341
KIV	KIR2DS1*00201	KIR3DL2*00701	0.92	0.6677
KIV	KIR2DS1*abs	KIR3DL2*00701	-1	0.9341
KIV	KIR2DS4*00101	KIR3DL2*00201	0.86	0.6662
KIV	KIR2DS4*010	KIR3DL2*01001	0.9	0.7718
KIV	KIR2DS4*abs	KIR3DL2*00701	1	0.9133
KRC	KIR3DL3*00402	KIR2DS2*00101	0.97	0.9319
KRC	KIR3DL3*00402	KIR2DS2*abs	-0.97	0.9319
KRC	KIR3DL3*00402	KIR2DL2*00301	0.97	0.93194
KRC	KIR3DL3*00402	KIR2DL3*00101	-1	0.87302
KRC	KIR2DS2*00101	KIR2DL2*00301	0.97	0.93194
KRC	KIR2DS2*00101	KIR2DL3*00101	-1	0.87302
KRC	KIR2DS2*abs	KIR2DL2*00301	-0.97	0.93194
KRC	KIR2DS2*abs	KIR2DL3*00101	1	0.87302
KRC	KIR3DL3*00402	KIR2DL1*00302	-1	0.9027
KRC	KIR3DL3*00402	KIR2DL1*abs	1	0.9661
KRC	KIR3DL3*048	KIR2DL1*00201	1	1
KRC	KIR2DS2*00101	KIR2DL1*00302	-1	0.9027
KRC	KIR2DS2*00101	KIR2DL1*abs	1	0.9661
KRC	KIR2DS2*abs	KIR2DL1*00302	1	0.9027
KRC	KIR2DS2*abs	KIR2DL1*abs	-1	0.9661
KRC	KIR2DL2*00301	KIR2DL1*00302	-1	0.90274
KRC	KIR2DL2*00301	KIR2DL1*abs	1	0.96614
KRC	KIR2DL3*00101	KIR2DL1*00302	1	0.96708
KRC	KIR2DL3*00101	KIR2DL1*abs	-1	0.90361
KRC	KIR2DL4*00102	KIR3DL1*01502	0.96	0.810678
KRC	KIR2DL4*00501	KIR3DS1*01301	1	0.969216
KRC	KIR2DL4*00801	KIR3DL1*00101	1	1
KRC	KIR2DL4*011	KIR3DL1*00501	1	0.920497
KRC	KIR2DL4*00501	KIR2DL5*abs	-0.97	0.93846
KRC	KIR2DL4*00501	KIR2DL5A*00101	1	0.77734
KRC	KIR3DS1*01301	KIR2DL5*abs	-1	0.969216
KRC	KIR3DS1*01301	KIR2DL5A*00101	1	0.802033
KRC	KIR2DL4*00501	KIR2DS35*abs	-0.97	0.93846
KRC	KIR2DL4*00501	KIR2DS5*00201	0.97	0.93846
KRC	KIR3DS1*01301	KIR2DS35*abs	-1	0.969216
KRC	KIR3DS1*01301	KIR2DS5*00201	1	0.969216
KRC	KIR2DL5*abs	KIR2DS35*abs	1	1
KRC	KIR2DL5*abs	KIR2DS5*00201	-1	1
KRC	KIR2DL5A*00101	KIR2DS35*abs	-1	0.77734
KRC	KIR2DL5A*00101	KIR2DS5*00201	1	0.77734
KRC	KIR3DL3*00402	KIR2DS1*00201	0.79	0.6025
KRC	KIR2DS2*00101	KIR2DS1*00201	0.79	0.6025
KRC	KIR2DS2*abs	KIR2DS1*00201	-0.79	0.6025
KRC	KIR2DL2*00301	KIR2DS1*00201	0.79	0.60252
KRC	KIR2DL4*00501	KIR2DS1*abs	-0.97	0.9385
KRC	KIR3DS1*01301	KIR2DS1*abs	-1	0.969216
KRC	KIR2DL5*abs	KIR2DS1*abs	1	1
KRC	KIR2DL5A*00101	KIR2DS1*abs	-1	0.77734
KRC	KIR2DS35*abs	KIR2DS1*abs	1	1
KRC	KIR2DS5*00201	KIR2DS1*abs	-1	1
KRC	KIR2DL4*00102	KIR2DS4*00101	1	0.9673
KRC	KIR2DL4*00102	KIR2DS4*abs	-1	0.6
KRC	KIR2DL4*00501	KIR2DS4*00101	-1	0.6012
KRC	KIR2DL4*00501	KIR2DS4*abs	0.97	0.9087
KRC	KIR2DL4*00801	KIR2DS4*00301	1	1
KRC	KIR2DL4*011	KIR2DS4*010	1	1
KRC	KIR3DL1*00101	KIR2DS4*00301	1	1
KRC	KIR3DL1*00501	KIR2DS4*010	1	0.920497
KRC	KIR3DL1*01502	KIR2DS4*00101	1	0.844509
KRC	KIR3DS1*01301	KIR2DS4*abs	1	0.939394
KRC	KIR2DL5*abs	KIR2DS4*00101	1	0.60117
KRC	KIR2DL5*abs	KIR2DS4*abs	-1	0.96923
KRC	KIR2DL5A*00101	KIR2DS4*abs	1	0.75342
KRC	KIR2DS35*abs	KIR2DS4*00101	1	0.60117
KRC	KIR2DS35*abs	KIR2DS4*abs	-1	0.96923
KRC	KIR2DS5*00201	KIR2DS4*00101	-1	0.60117
KRC	KIR2DS5*00201	KIR2DS4*abs	1	0.96923
KRC	KIR2DS1*abs	KIR2DS4*00101	1	0.6012
KRC	KIR2DS1*abs	KIR2DS4*abs	-1	0.9692
KRC	KIR2DL4*00102	KIR3DL2*00201	1	0.936
KRC	KIR2DL4*00501	KIR3DL2*00201	-1	0.6213
KRC	KIR2DL4*00501	KIR3DL2*00701	0.97	0.9086
KRC	KIR2DL4*00801	KIR3DL2*00101	1	1
KRC	KIR2DL4*011	KIR3DL2*01001	1	0.9205
KRC	KIR3DL1*00101	KIR3DL2*00101	1	1
KRC	KIR3DL1*00501	KIR3DL2*01001	1	1
KRC	KIR3DL1*01502	KIR3DL2*00201	1	0.817143
KRC	KIR3DS1*01301	KIR3DL2*00201	-1	0.602176
KRC	KIR3DS1*01301	KIR3DL2*00701	0.97	0.938417
KRC	KIR2DL5*abs	KIR3DL2*00201	1	0.6213
KRC	KIR2DL5*abs	KIR3DL2*00701	-1	0.96922
KRC	KIR2DL5A*00101	KIR3DL2*00701	0.96	0.74647
KRC	KIR2DS35*abs	KIR3DL2*00201	1	0.6213
KRC	KIR2DS35*abs	KIR3DL2*00701	-1	0.96922
KRC	KIR2DS5*00201	KIR3DL2*00201	-1	0.6213
KRC	KIR2DS5*00201	KIR3DL2*00701	1	0.96922
KRC	KIR2DS1*abs	KIR3DL2*00201	1	0.6213
KRC	KIR2DS1*abs	KIR3DL2*00701	-1	0.9692
KRC	KIR2DS4*00101	KIR3DL2*00201	1	0.9676
KRC	KIR2DS4*00301	KIR3DL2*00101	1	1
KRC	KIR2DS4*010	KIR3DL2*01001	1	0.9205
KRC	KIR2DS4*abs	KIR3DL2*00701	1	0.9394
ACHE	KIR3DL3*01402	KIR2DS2*00101	1	1
ACHE	KIR3DL3*01402	KIR2DS2*abs	-1	1
ACHE	KIR3DL3*01402	KIR2DL2*00101	1	1
ACHE	KIR3DL3*01402	KIR2DL3*00101	-1	1
ACHE	KIR2DS2*00101	KIR2DL2*00101	1	1
ACHE	KIR2DS2*00101	KIR2DL3*00101	-1	1
ACHE	KIR2DS2*abs	KIR2DL2*00101	-1	1
ACHE	KIR2DS2*abs	KIR2DL3*00101	1	1
ACHE	KIR3DL3*01402	KIR2DL5*abs	-1	1
ACHE	KIR3DL3*01402	KIR2DL5B*00201	1	1
ACHE	KIR2DS2*00101	KIR2DL5*abs	-1	1
ACHE	KIR2DS2*00101	KIR2DL5B*00201	1	1
ACHE	KIR2DS2*abs	KIR2DL5*abs	1	1
ACHE	KIR2DS2*abs	KIR2DL5B*00201	-1	1
ACHE	KIR2DL2*00101	KIR2DL5*abs	-1	1
ACHE	KIR2DL2*00101	KIR2DL5B*00201	1	1
ACHE	KIR2DL3*00101	KIR2DL5*abs	1	1
ACHE	KIR2DL3*00101	KIR2DL5B*00201	-1	1
ACHE	KIR3DL3*01402	KIR2DS35*abs	-1	1
ACHE	KIR3DL3*01402	KIR2DS3*00103	1	1
ACHE	KIR2DS2*00101	KIR2DS35*abs	-1	1
ACHE	KIR2DS2*00101	KIR2DS3*00103	1	1
ACHE	KIR2DS2*abs	KIR2DS35*abs	1	1
ACHE	KIR2DS2*abs	KIR2DS3*00103	-1	1
ACHE	KIR2DL2*00101	KIR2DS35*abs	-1	1
ACHE	KIR2DL2*00101	KIR2DS3*00103	1	1
ACHE	KIR2DL3*00101	KIR2DS35*abs	1	1
ACHE	KIR2DL3*00101	KIR2DS3*00103	-1	1
ACHE	KIR2DL5*abs	KIR2DS35*abs	1	1
ACHE	KIR2DL5*abs	KIR2DS3*00103	-1	1
ACHE	KIR2DL5B*00201	KIR2DS35*abs	-1	1
ACHE	KIR2DL5B*00201	KIR2DS3*00103	1	1
ACHE	KIR3DL3*00206	KIR2DL4*011	1	1
ACHE	KIR3DL3*00206	KIR3DL1*00501	1	1
ACHE	KIR2DL4*00102	KIR3DS1*01301	-1	0.921659
ACHE	KIR2DL4*00103	KIR3DL1*00101	1	1
ACHE	KIR2DL4*00501	KIR3DS1*01301	1	1
ACHE	KIR2DL4*011	KIR3DL1*00501	1	1
ACHE	KIR2DL4*00102	KIR2DL5*abs	1	0.88435
ACHE	KIR2DL4*00102	KIR2DL5A*00101	-1	0.81319
ACHE	KIR2DL4*00501	KIR2DL5*abs	-1	0.95952
ACHE	KIR2DL4*00501	KIR2DL5A*00101	1	0.88231
ACHE	KIR3DS1*01301	KIR2DL5*abs	-1	0.959524
ACHE	KIR3DS1*01301	KIR2DL5A*00101	1	0.882308
ACHE	KIR2DL4*00102	KIR2DS35*abs	1	0.92166
ACHE	KIR2DL4*00102	KIR2DS5*00201	-1	0.92166
ACHE	KIR2DL4*00501	KIR2DS35*abs	-1	1
ACHE	KIR2DL4*00501	KIR2DS5*00201	1	1
ACHE	KIR3DS1*01301	KIR2DS35*abs	-1	1
ACHE	KIR3DS1*01301	KIR2DS5*00201	1	1
ACHE	KIR2DL5*abs	KIR2DS35*abs	1	0.95952
ACHE	KIR2DL5*abs	KIR2DS5*00201	-1	0.95952
ACHE	KIR2DL5A*00101	KIR2DS35*abs	-1	0.88231
ACHE	KIR2DL5A*00101	KIR2DS5*00201	1	0.88231
ACHE	KIR2DL4*00102	KIR2DS1*abs	1	0.8844
ACHE	KIR2DL4*00501	KIR2DS1*abs	-1	0.9595
ACHE	KIR3DS1*01301	KIR2DS1*abs	-1	0.959524
ACHE	KIR2DL5*abs	KIR2DS1*abs	1	1
ACHE	KIR2DL5A*00101	KIR2DS1*abs	-1	0.91953
ACHE	KIR2DS35*abs	KIR2DS1*abs	1	0.95952
ACHE	KIR2DS5*00201	KIR2DS1*abs	-1	0.95952
ACHE	KIR3DL3*00206	KIR2DS4*010	1	1
ACHE	KIR2DL4*00102	KIR2DS4*00101	1	0.9602
ACHE	KIR2DL4*00102	KIR2DS4*abs	-1	0.9217
ACHE	KIR2DL4*00501	KIR2DS4*00101	-1	0.9599
ACHE	KIR2DL4*00501	KIR2DS4*abs	1	1
ACHE	KIR2DL4*011	KIR2DS4*010	1	1
ACHE	KIR3DL1*00501	KIR2DS4*010	1	1
ACHE	KIR3DS1*01301	KIR2DS4*00101	-1	0.959874
ACHE	KIR3DS1*01301	KIR2DS4*abs	1	1
ACHE	KIR2DL5*abs	KIR2DS4*00101	1	0.92102
ACHE	KIR2DL5*abs	KIR2DS4*abs	-1	0.95952
ACHE	KIR2DL5A*00101	KIR2DS4*00101	-1	0.8469
ACHE	KIR2DL5A*00101	KIR2DS4*abs	1	0.88231
ACHE	KIR2DS35*abs	KIR2DS4*00101	1	0.95987
ACHE	KIR2DS35*abs	KIR2DS4*abs	-1	1
ACHE	KIR2DS5*00201	KIR2DS4*00101	-1	0.95987
ACHE	KIR2DS5*00201	KIR2DS4*abs	1	1
ACHE	KIR2DS1*abs	KIR2DS4*00101	1	0.921
ACHE	KIR2DS1*abs	KIR2DS4*abs	-1	0.9595
ACHE	KIR2DL4*00102	KIR3DL2*00701	-1	0.6237
ACHE	KIR2DL4*00501	KIR3DL2*00701	1	0.6768
ACHE	KIR3DS1*01301	KIR3DL2*00701	1	0.676761
ACHE	KIR2DL5*abs	KIR3DL2*00701	-0.95	0.63356
ACHE	KIR2DS35*abs	KIR3DL2*00701	-1	0.67676
ACHE	KIR2DS5*00201	KIR3DL2*00701	1	0.67676
ACHE	KIR2DS1*00501	KIR3DL2*00701	0.94	0.6229
ACHE	KIR2DS1*abs	KIR3DL2*00701	-0.95	0.6336
ACHE	KIR2DS4*abs	KIR3DL2*00701	1	0.6768

## Sheet: S8.HaplotypeFrequencies
Supplementary Table 8. Frequencies of gene-content KIR haplotypes found in the eight South American populations. Only haplotypes observed at least three times were included. The nomenclature of KIR gene-content haplotypesis according previously described (Pyo et al. 2010; Vierra-Green et al. 2012). CTBA: Brazilians of European ancestry. BrJAP: Brazilians of Japanese ancestry. ACHE: Aché. GKW: Gua…
	KIR haplotypes
	Population	CTBA	BrJAP	GKW	GND	GRC	KIV	KRC	ACHE
	N=	109	74	150	81	84	93	64	51
1	cA01~tA01	0.525346	0.722222	0.481605	0.582278	0.347305	0.565217	0.460938	0.598039
2	cA01~tB01	0.110599	0.104167	0.401338	0.240506	0.203593	0.0978261	0.179688	0.362745
3	cB02~tB01	0.0460829	0.00694444	0.0802676	0.14557	0.311377	0.255435	0.304688
4	cB02~tA01	0.129032	0.0486111	0.0200669		0.0718563	0.0108696	0.03125
5	cB01~tB01	0.0599078	0.00694444	0.00334448					0.00980392
6	cB01~tA01	0.0414747	0.0208333		0.00632911
7	cA01~tA01-ins4	0.00921659		0.00668896	0.00632911	0.0299401
8	cB02~tB01-del6	0.00921659	0.0208333	0.00334448	0.00632911		0.0108696	0.0078125
9	cB02~tA01-del3	0.00460829					0.0108696	0.0078125
10	cA03~tB07	0.0138249	0.00694444
11	cA01~tA01-ins3DS1				0.00632911	0.0179641
12	cA01~tB06	0.0138249
13	cA01~tA01-hybd1	0.00460829	0.0138889
15	cA01~tA01-ins2DL2					0.011976			0.00980392
	Centromeric haplotypes
	Population	CTBA	BrJAP	GKW	GND	GRC	KIV	KRC	ACHE
	N=	109	74	150	81	84	93	64	51
1	cA01	0.665138	0.837838	0.886667	0.810976	0.595238	0.672043	0.648438	0.970588
2	cB02	0.178899	0.0608108	0.1	0.140244	0.392857	0.274194	0.335938
3	cB01	0.100917	0.027027	0.00333333	0.00609756				0.00980392
4	cB02-del6	0.00917431	0.0202703	0.00333333	0.00609756		0.0107527	0.0078125
5	cA01-ins2DL2					0.0119048	0.00537634		0.00980392
6	cB02-del3	0.00458716					0.0107527	0.0078125
7	cA03	0.0137615	0.00675676
	Telomeric haplotypes
	Population	CTBA	BrJAP	GKW	GND	GRC	KIV	KRC	ACHE
	N=	109	74	150	81	84	93	64	51
1	tA01	0.711009	0.790541	0.506667	0.579268	0.428571	0.591398	0.5	0.607843
2	tB01	0.224771	0.114865	0.483333	0.371951	0.511905	0.360215	0.484375	0.372549
3	tB01-del6	0.00917431	0.0202703	0.00333333	0.00609756		0.0107527	0.0078125
4	tA01-ins4	0.00917431		0.00666667	0.00609756	0.0297619
5	tA01-ins3DS1				0.00609756	0.0178571
6	tB07	0.0137615	0.00675676
7	tA01-hybd1	0.00458716	0.0135135
8	tB06	0.0137615
		Unusual haplotypes without defined nomenclature. ins indicate insertion of a gene and del indicate its deletion.

## Sheet: S9.HLAepitopes
Supplementary Table 9. Frequencies of HLA alleles that code for KIR ligands (i.e. not carrier frequency). Bw4 frequencies are presented separately for the epitopes found in HLA-A or HLA-B molecules. Bw4 in HLA-B is further subdivided in Bw4I (isoleucine at position 80) and Bw4T (threonine at position 80), because this polymorphism confers differential affinity of the epitope to distinct KIR. Howe…
KIR Ligand	CTBA	BrJAP	GKW	GND	GRC	KIV	KRC	ACHE
A3/A11	0.1667	0.1377	0.0034	0.0125			0.0431
Bw4 (HLA-A)	0.1991	0.3623	0.0205	0.0938	0.0061	0.0513	0.0345	0.0417
Bw4 (HLA-B)	0.3796	0.3219	0.0959	0.1234	0.0696	0.2927	0.2891	0.0106
Bw4I	0.2315	0.2466	0.0959	0.1039	0.0696	0.2927	0.2578	0.0106
Bw4T	0.1481	0.0753		0.0195			0.0312
C1	0.5833	0.8929	0.6438	0.5875	0.8481	0.5179	0.5873	0.5532
C2	0.4167	0.1071	0.3562	0.4125	0.1519	0.4821	0.4127	0.4468

## Sheet: S10.HLA-C
Supplementary Table 10. Frequencies of HLA-C lineages. CTBA: Brazilians of European ancestry. BrJAP: Brazilians of Japanese ancestry. ACHE: Aché. GKW: Guarani Kaiowá. GND: Guarani Ñandeva. GRC: Guarani Mbya. KIV: Kaingang from Ivaí. KRC: Kaingang from Rio das Cobras.
Allele	BrJAP	CTBA	ACHE	GKW	GND	GRC	KIV	KRC
HLA-C*03:04	0.095	0.06	0.461	0.213	0.179	0.524	0.167	0.109
HLA-C*04:01	0.047	0.17	0.412	0.167	0.191	0.077	0.328	0.32
HLA-C*07:02	0.115	0.124	0.039	0.347	0.154	0.012	0.151	0.242
HLA-C*03:03	0.088	0.06		0.053	0.142	0.238		0.008
HLA-C*15:02	0.02	0.041		0.173	0.148	0.012	0.005	0.016
HLA-C*01:02	0.135	0.014			0.006		0.086	0.109
HLA-C*08:03	0.014						0.065	0.078
HLA-C*12:03		0.087			0.056
HLA-C*07:01		0.124				0.018
HLA-C*12:02	0.115			0.003
HLA-C*06:02	0.007	0.064			0.006			0.031
HLA-C*08:02	0.007	0.028	0.01	0.007	0.019			0.023
HLA-C*02:02		0.05					0.038
HLA-C*04:09				0.007	0.012		0.038	0.016
HLA-C*05:01		0.037			0.012	0.012
HLA-C*14:02	0.054	0.005
HLA-C*16:01		0.037		0.003	0.012	0.006
HLA-C*08:01	0.047
HLA-C*08:22	0.047
HLA-C*15:16					0.012	0.03
HLA-C*14:03	0.027	0.005
HLA-C*17:01		0.009					0.022
HLA-C*01:85	0.027
HLA-C*02:10		0.014			0.012
HLA-C*07:18		0.018			0.006
HLA-C*15:03					0.012	0.012
HLA-C*04:82	0.014							0.008
HLA-C*07:04		0.014						0.008
HLA-C*17:03								0.016
HLA-C*03:38	0.014
HLA-C*08:10	0.014
HLA-C*12:24	0.014
HLA-C*04:30	0.007						0.005
HLA-C*15:05		0.009
HLA-C*16:02		0.009
HLA-C*01:14	0.007
HLA-C*01:16	0.007
HLA-C*03:02	0.007
HLA-C*06:55	0.007
HLA-C*12:49	0.007
HLA-C*14:86	0.007
HLA-C*12:14					0.006
HLA-C*04:15		0.005
HLA-C*08:04		0.005
HLA-C*15:13		0.005

[truncated: 1 more sheets: S11.Populations]
